# Supplementary material for: Age and Time to Surgery Are Associated with Concomitant Meniscal Injuries in Adolescent ACL Tears: A Retrospective Cohort Study
Source: Healthcare (Basel). 2026 Feb 14;14(4):491. doi: 10.3390/healthcare14040491 (PMC12940482; doi:10.3390/healthcare14040491)
Supplement: Supplementary file 1 [file healthcare-14-00491-s001.zip]

Archive with 1 entries (1 files):
- healthcare-4052447-supplementary.pdf
